# Supplementary material for: Combined Liquid Biopsy Methylation Analysis of CADM1 and MAL in Cervical Cancer Patients
Source: Cancers (Basel). 2022 Aug 16;14(16):3954. doi: 10.3390/cancers14163954 (PMC9406083; doi:10.3390/cancers14163954)
Supplement: Supplementary file 1 [file cancers-14-03954-s001.zip]

Archive with 1 entries (1 files):
- cancers-1831997-supplementary.pdf
